# Supplementary material for: Trends in Medical and Device Therapies Following Incident Heart Failure in Denmark during 1996–2019: A Nationwide Register-Based Follow-Up Study
Source: J Cardiovasc Dev Dis. 2023 Aug 25;10(9):362. doi: 10.3390/jcdd10090362 (PMC10531766; doi:10.3390/jcdd10090362)
Supplement: Supplementary file 1 [file jcdd-10-00362-s001.zip]

Archive with 1 entries (1 files):
- jcdd-2552860-supplementary.pdf
